# Supplementary material for: SARS-CoV-2 Neutralizing Responses in Various Populations, at the Time of SARS-CoV-2 Variant Virus Emergence: Evaluation of Two Surrogate Neutralization Assays in Front of Whole Virus Neutralization Test
Source: Life (Basel). 2022 Dec 9;12(12):2064. doi: 10.3390/life12122064 (PMC9782962; doi:10.3390/life12122064)
Supplement: Supplementary file 1 [file life-12-02064-s001.zip]

Archive with 1 entries (1 files):
- life-2046777-Supplementary table S1.xlsx
