# Supplementary material for: SARS-CoV-2 Neutralizing Responses in Various Populations, at the Time of SARS-CoV-2 Variant Virus Emergence: Evaluation of Two Surrogate Neutralization Assays in Front of Whole Virus Neutralization Test
Source: Life (Basel). 2022 Dec 9;12(12):2064. doi: 10.3390/life12122064 (PMC9782962; doi:10.3390/life12122064)
Supplement: Supplementary file 1 [file life-12-02064-s001.zip › life-2046777-Supplementary table S1.xlsx]

## Sheet: Data
ID	Group	Age (year)	Sx	Time between collection and vaccine injection (days)	Time between collection and infection (days)	Anti-RBD IgG (BAU/ml)	B.1 NAb titers	Alpha NAb titers	Beta NAb titers	Omicron NAb titers	Boditech % inhibition	Genscript % inhibition
P1	Naive + 1D	28	M	27	NA	165.913	10	10	0	N/A	26	76.058
P2	Naive + 1D	31	M	27	NA	173.325	10	5	0	N/A	26.7	80.778
P3	Naive + 1D	35	F	29	NA	63.3746	0	0	0	N/A	25.8	60.068
P4	Naive + 1D	32	F	25	NA	167.063	0	0	0	N/A	28	83.5
P5	Naive + 1D	31	F	25	NA	53.8322	0	0	0	N/A	25.3	57.814
P6	Naive + 1D	33	F	28	NA	72.633	0	0	0	N/A	23.5	72.528
P7	Naive + 1D	25	M	28	NA	63.971	0	0	0	N/A	21.8	64.661
P8	Naive + 1D	22	F	28	NA	44.0342	5	5	0	N/A	18.8	65.937
P9	Naive + 1D	37	F	36	NA	86.5774	0	0	0	N/A	15.6	69.509
P10	Naive + 1D	34	F	28	NA	68.3162	20	20	0	N/A	43	82.564
P11	Naive + 1D	46	F	28	NA	7.1284	0	0	0	N/A	21.5	35.148
P12	Naive + 1D	33	F	28	NA	55.7492	0	0	0	N/A	19.9	63.555
P13	Naive + 1D	29	F	28	NA	31.2968	0	0	0	N/A	21.6	49.266
P14	Naive + 1D	48	M	28	NA	58.2342	10	0	0	N/A	24.4	67.553
P15	Naive + 2D	57	F	7	NA	7775.79	320	160	20	0	98.3	99.43
P16	Naive + 2D	57	M	13	NA	1485.04	80	20	40	5	71.9	99.15
P17	Naive + 2D	52	F	7	NA	1800.82	40	10	10	0	71.7	99.22
P18	Naive + 2D	61	F	7	NA	441.521	40	20	10	0	34.3	96.35
P19	Naive + 2D	62	F	7	NA	966.424	80	40	20	0	70.3	99.01
P20	Naive + 2D	49	F	8	NA	3799.64	160	80	20	0	97.1	99.65
P21	Naive + 2D	58	F	8	NA	3335.57	80	80	20	5	94.2	98.83
P22	Naive + 2D	48	M	7	NA	2497.1	160	40	20	5	94.9	99.532
P23	Naive + 2D	51	M	7	NA	1828.96	160	40	40	5	91.5	99.362
P24	Naive + 2D	60	M	7	NA	731.669	160	40	10	0	56.6	98.469
P25	Naive + 2D	58	M	7	NA	294.536	40	20	10	0	25.9	91.155
P26	Naive + 2D	49	F	13	NA	2461.91	160	80	40	5	96.2	99.66
P27	Naive + 2D	59	F	6	NA	2407.85	160	40	20	0	80.2	99.405
P28	Naive + 2D	41	F	10	NA	7163.43	320	80	80	0	98	99.702
P29	Naive + 2D	49	F	9	NA	3482.95	160	80	40	5	96	99.617
P30	Naive + 2D	60	F	8	NA	3281.97	160	80	40	10	94.4	99.617
P31	Naive + 2D	51	F	7	NA	3051.67	160	40	40	10	87.8	87.38
P32	Naive + 2D	50	F	7	NA	2850.08	160	80	40	10	94	99.617
P33	Naive + 2D	50	F	7	NA	2316.32	160	40	20	0	89.7	99.617
P34	Naive + 2D	61	F	7	NA	1886.41	160	80	20	0	69	99.617
P35	Naive + 2D	39	F	7	NA	1761.6	160	80	40	0	83.3	99.617
P36	Naive + 2D	50	M	7	NA	1758.68	160	80	20	0	82.4	50.415
P37	Naive + 2D	58	M	7	NA	1226.88	160	40	40	5	76.3	99.532
P38	Naive + 2D	55	F	7	NA	859.881	80	40	20	0	47.5	99.447
P39	Naive + 2D	55	F	7	NA	320.664	20	10	0	0	28.5	87.327
P40	Naive + 2D	67	F	12	NA	602.151	20	5	0	0	42.5	71.85
P41	Naive + 2D	75	F	14	NA	2361.1	80	80	40	0	95.5	99.575
P42	Naive + 2D	71	F	16	NA	10.579	0	0	0	0	15.6	0
P43	Naive + 2D	69	F	14	NA	150.506	10	0	0	0	26.7	79.61
P44	Naive + 2D	69	M	17	NA	448.379	40	20	0	0	27.2	90.29
P45	Naive + 2D	88	M	14	NA	4.0328	0	0	0	0	0	43.69
P46	Naive + 2D	73	F	15	NA	655.316	20	20	10	0	53.7	98.256
P47	Naive + 2D	69	F	15	NA	6382.76	160	160	20	5	99	99.745
P48	Naive + 2D	91	M	17	NA	71.0852	5	0	0	0	0	44.66
P49	Naive + 2D	49	F	15	NA	10809.9	320	160	80	0	99.5	99.28
P50	COVID	53	M	NA	182	525.386	40	40	0	0	84.9	85.7
P51	COVID	39	M	NA	181	197.905	40	20	5	0	71.5	78.05
P52	COVID	67	F	NA	184	122.063	20	20	5	0	30.5	87.61
P53	COVID	54	F	NA	188	89.4742	10	20	5	0	26.3	80.81
P54	COVID	66	F	NA	190	56.871	10	5	0	0	25.4	58.83
P55	COVID	49	F	NA	182	40.4132	10	20	0	0	54.1	39.47
P56	COVID	31	F	NA	199	24.1116	10	5	0	0	46	21.42
P57	COVID	56	F	NA	186	386.354	160	40	20	10	87.6	99.15
P58	COVID	72	M	NA	184	382.562	80	80	20	5	80.1	94.83
P59	COVID	60	M	NA	180	254.251	80	20	10	5	68.1	90.55
P60	COVID	44	M	NA	184	107.863	5	5	0	0	77.5	55.12
P61	COVID	41	F	NA	186	103.93	20	20	5	0	36	80.64
P62	COVID	33	F	NA	181	56.2462	20	5	5	0	28.9	57.98
P63	COVID	46	M	NA	199	41.9752	20	10	5	0	23.9	37.84
P64	COVID	39	F	NA	196	33.1854	5	5	0	0	28.3	22.23
P65	COVID	34	F	NA	343	18.2612	20	20	0	0	28.3	32.681
P66	COVID	51	F	NA	304	589.627	160	160	40	10	78.1	99.617
P67	COVID	51	M	NA	270	12.0274	20	5	0	0	27	37.232
P68	COVID	46	F	NA	319	18.7866	5	5	0	0	32.7	45.992
P69	COVID	72	M	NA	295	284.454	80	80	80	5	71	96.981
P70	COVID	27	F	NA	251	32.0636	20	10	10	0	96.5	57.261
P71	COVID	41	M	NA	116	31.5098	20	10	0	0	36.1	41.314
P72	COVID + 1D	46	M	15	316	3015.58	1280	1280	320	40	99.9	99.66
P73	COVID + 1D	51	F	21	327	2580.96	640	640	160	20	98.9	99.66
P74	COVID + 1D	51	M	15	325	1405.52	640	640	40	10	98.1	99.575
P75	COVID + 1D	65	F	19	322	5167.95	640	640	160	20	100	99.66
P76	COVID + 1D	46	F	28	359	967.915	320	320	160	20	96.2	99.66
P77	COVID + 1D	49	M	23	361	2523.45	640	640	160	20	98.7	99.362
P78	COVID + 1D	67	F	8	339	4920.1	1280	2560	640	40	100	99.702
P79	COVID + 1D	72	M	20	326	11041.5	1280	1280	640	40	99.5	93.621
P80	COVID + 1D	61	M	20	192	5094.01	640	1280	160	20	99.4	98.852
P81	COVID + 1D	54	M	27	292	2717.1	640	1280	320	40	99	99.702
P82	COVID + 1D	27	F	7	296	6257.78	1280	1280	320	40	99.6	99.66
P83	COVID + 1D	41	M	14	130	5980.74	640	640	320	40	99.7	99.702
P84	COVID + 1D	43	M	14	349	1315.39	320	640	320	20	98.9	99.49
P85	COVID + 1D	46	M	27	130	2394.3	640	320	160	20	98.6	99.532
P86	COVID + 1D	26	M	28	357	2176.82	320	320	160	40	98.3	99.49
P87	COVID + 1D	25	M	29	196	2691.85	1280	640	1600	40	98.5	99.532
P88	COVID + 1D	42	F	29	227	1233.01	320	640	40	10	93.3	99.702
P89	COVID + 1D	36	F	27	195	2043.85	320	640	160	20	98.8	99.745
P90	COVID + 1D	52	M	27	379	11360	2560	5120	640	40	99.8	99.702
P91	COVID + 1D	30	M	28	380	321.687	80	160	10	5	31.6	98.639
P92	COVID + 1D	32	M	28	380	1006.51	160	320	160	10	93.8	56.31
P93	COVID + 1D	28	F	28	305	3074.27	1280	1280	320	40	99	99.745
P94	COVID + 1D	34	M	28	166	1744.91	320	320	160	20	96	99.617
P95	COVID + 1D	33	M	28	305	2651.21	320	640	80	40	99	99.702
P96	HCoV	55	M	NA	19	0.568	0	0	0	0	0	6.06
P97	HCoV	68	F	NA	16	0.1846	0	0	0	0	0	6.06
P98	HCoV	64	M	NA	19	0	0	0	0	0	12.6	11.425
P99	HCoV	64	M	NA	44	0	0	0	0	0	0	10.531
P100	HCoV	60	M	NA	30	0.6674	0	0	0	0	0	8.457
P101	HCoV	55	M	NA	11	0.4544	0	0	0	0	12.6	6.669
P102	HCoV	78	F	NA	49	0.4118	0	0	0	0	12.2	4.524
P103	HCoV	39	F	NA	32	0.1988	0	0	0	0	0	7.241
P104	HCoV	36	M	NA	16	0.4118	0	0	0	0	0	5.274
P105	HCoV	36	M	NA	31	0.4686	0	0	0	0	0	11.329

## Sheet: Specificity
			Serological assay anti-spike Beckman or Abbott				Boditech % inhibition		genscripts DO	Genscripts % inhibition
Specimen ID	Date of drawing	type of virus	Assay date	RLU	S/CO	interpretation
P#1	2018-04-25	coronavirus OC43	2020-05-07	8369	0.01	Neg	24.3		1.29	0
1807014867	2018-07-04	coronavirus 229E	2020-05-11	32091	0.06	Neg	25.3		1.38	0
1810040879	2018-10-10	coronavirus OC43	2020-05-11	12990	0.02	Neg	26.4		1.33	0
1812006011	2018-12-01	coronavirus OC43	2020-05-11	16722	0.03	Neg	27.4		1.51	0
1901023969	2019-01-08	coronavirus OC43	2020-05-11	8099	0.01	Neg	28.8		1.14	8.43373
1903034920	2019-03-11	coronavirus OC43	2020-05-11	8164	0.01	Neg	17.9		1.17	6.0241
1903038797	2019-03-11	coronavirus NL63	2020-05-07	8729	0.02	Neg	21.8		1.28	0
1903008388	2019-03-03	coronavirus 229E	2020-05-11	21756	0.04	Neg	25.8		1.25	0
1905083585	2019-05-23	coronavirus 229E	2020-05-11	474686	0,82*	doubt	28.4		1.18	5.22088
1903067701		grippe B					28.8		1.31	0
1906083021	2019-06-21	coronavirus 229E	2020-05-07	11471	0.02	Neg	29.3		1.26	0
1801113726	2018-01-29	EBV1	2020-05-15	14368	0.02	Neg	28.4		1.22	2.00803
1805019511	2018-05-07	EBV2	2020-05-07	10407	0.02	Neg	24.8		1.18	5.22088
1806020369	2018-06-06	EBV3	2020-05-07	9157	0.02	Neg	25.2		1.19	4.41767
1812037709	2018-12-11	EBV4	2020-05-07	10352	0.02	Neg	24.3		1.21	2.81124
1903082043	2019-03-22	EBV5	2020-05-07	12746	0.02	Neg	31.1		1.18	5.22088
1904076379	2019-04-19	EBV6	2020-05-07	14212	0.02	Neg	26.1		1.2	3.61446
1905066920	2019-05-20	EBV7	2020-05-07	16776	0.03	Neg	31.3		1.21	2.81124
1906040689	2019-06-12	EBV8	2020-05-15	13487	0.02	Neg	28.1		1.24	0.401606
1911024594	2019-11-08	EBV9	2020-05-07	8122	0.01	Neg	26.1		1.38	0
1905095492	2019-05-27 11:30:00	CMV 1	2020-05-07	12494	0.02	Neg	29		1.23	1.20482
1906051030	2019-06-14 12:50:00	CMV 2	2020-05-07	26178	0.04	Neg	22		1.18	5.22088
1907007454	2019-07-02 09:00:00	CMV 3	2020-05-07	11937	0.02	Neg	26.9		1.24	0.401606
1908015300	2019-08-06	CMV 4	2020-05-07	8533	0.01	Neg	26.9		1.19	4.41767
1908073507	2019-08-27 06:30:00	CMV 5	2020-05-07	9305	0.02	Neg	25.6		1.17	6.0241
1905107428	2019-05-29 16:00:00	VHA 1	2020-05-07	15185	0.03	Neg	26.1		1.12	10.0402
1905108820	2019-05-31 06:00:00	VHA 2	2020-05-07	23722	0.04	Neg	29.6		1.22	2.00803
1907032955	2019-07-08	VHA 3	2020-05-07	8986	0.02	Neg	43.9		1.25	0
1907104165	2019-07-26	VHA 4	2020-05-07	8250	0.01	Neg	27.4		1.18	5.22088
1912030613	2019-12-08 23:55:00	VHA 5	2020-05-07	44483	0.08	Neg	54.7		1.19	4.41767
1806025481	2018-06-07	VHE1	2020-05-07	10199	0.02	Neg	26.4		1.21	2.81124
1807069270	2018-07-19	VHE2	2020-05-07	8069	0.01	Neg	25.3		1.2	3.61446
1807099505	2018-07-27	VHE3	2020-05-07	15515	0.03	Neg	27.4		1.12	10.0402
1905038127	2019-05-13	VHE4	2020-06-11	58398	0.12	Neg	37.1		1.16	6.82731
1907031067	2019-07-08	VHE5	2020-06-11	8978	0.02	Neg	22		1.09	12.4498
1609026148	2019-09-13	VHB1	2020-05-15	19806	0.03	Neg	23.8		1.2	3.61446
1803015992	2018-03-05	VHB2	2020-05-07	13579	0.02	Neg	26.6		1.17	6.0241
1806111671	2018-06-29	VHB3	2020-05-07	36092	0.06	Neg	25.9		1.16	6.82731
1909026126	2019-09-07	VHB4	2020-05-15	9494	0.02	Neg	23.8		1.18	5.22088
2005028029	2019-06-20	palu 1	2020-05-11	16121	0.03	Neg	27.5		1.15	7.63052
2005028034	2020-02-12	palu 2	2020-05-11	7621	0.01	Neg	29.7		1.09	12.4498
2005028038	2019-10-17	palu 3	2020-05-11	28038	0.02	Neg	24.9		1.09	12.4498
1801102733	2018-01-25	VIH 1	2020-06-11	14354	0.03	Neg	29.7		0.95	23.6948
1808060831	2018-08-22	VIH 2	2020-06-11	15104	0.03	Neg	28.2		1.21	2.81124
1809011978	2018-09-05	VIH 3	2020-06-11	23327	0.05	Neg	29		1.1	11.6466
1908036867	2019-08-13	VIH 4	2020-05-15	10720	0.02	Neg	20.8		0.99	20.4819
1908079546	2019-08-28	VIH 5	2020-05-15	14485	0.02	Neg	29.1		1.06	14.8594
1803064837	2018-03-16	VHC 1	2020-05-15	14529	0.02	Neg	16.2		1.13	9.23695
1901069849	2019-01-18	VHC 2	2020-05-15	9533	0.02	Neg	25.4		1.05	15.6627
1901090931	2019-01-24	VHC 3	2020-05-15	11494	0.02	Neg	19.5		0.96	22.8916
1801053616	2018-01-15	Grippe 1	2020-05-19	8062	0.02	Neg	28.3		1.07	14.0562
1802040389	2018-02-11	Grippe 2	2020-05-19	13250	0.03	Neg	28.3		1.15	7.63052
1802085614	2018-02-23	Grippe 3	2020-05-19	9261	0.02	Neg	19		1.1	11.6466
1803021149	2018-03-06	Grippe 4	2020-05-19	7967	0.02	Neg	20.9		0.93	25.3012
1803033854	2018-03-09	Grippe 5	2020-05-19	7696	0.02	Neg	24.3		1.08	13.253
1803035841	2018-03-09	Grippe 6	2020-05-19	7816	0.02	Neg	23.3		1.03	17.2691
1804092569	2018-04-25	Grippe 7	2020-05-19	8029	0.02	Neg	19.5		1.02	18.0723
1804095097	2018-04-25	Grippe 8	2020-05-19	7135	0.01	Neg	21.9		0.81	34.9398
1805026535	2018-05-08	Grippe 9	2020-05-19	13800	0.03	Neg	23.1		0.94	24.498
1806003026	2018-05-31	Grippe 10	2020-05-19	27328	0.06	Neg	18.4		1.04	16.4659
1901041740	2019-01-01	random 2019	2020-05-15	17260	0.03	Neg	24.1		1.08	13.253
1901041744	2019-01-01	random 2019	2020-05-15	8829	0.02	Neg	23.8		1.11	10.8434
1901041747	2019-01-01	random 2019	2020-05-15	10426	0.02	Neg	23.7		1.11	10.8434
1901041751	2019-01-01	random 2019	2020-05-15	8021	0.01	Neg	21.3		1.07	14.0562
1901041755	2019-01-01	random 2019	2020-05-15	10276	0.02	Neg	21.3		1.13	9.23695
1901041784	2019-01-01	random 2019	2020-05-15	9991	0.02	Neg	25.3		1.01	18.8755
1901041794	2019-01-01	random 2019	2020-05-15	9951	0.02	Neg	25.5		1.11	10.8434
1901041806	2019-01-01	random 2019	2020-05-15	22881	0.04	Neg	17.1		1.11	10.8434
1901041824	2019-01-01	random 2019	2020-05-15	9165	0.02	Neg	21.1		1.04	16.4659
1901046584	2019-01-01	random 2019	2020-05-15	17262	0.03	Neg	24.1		1.08	13.253
1901046597	2019-01-01	random 2019	2020-05-15	9807	0.02	Neg	23.6		0.95	23.6948
1901046603	2019-01-01	random 2019	2020-05-15	69457	0.12	Neg	25.3		1.04	16.4659
1901046605	2019-01-01	random 2019	2020-05-15	9240	0.02	Neg	25.2		1.06	14.8594
1901046612	2019-01-01	random 2019	2020-05-15	9588	0.02	Neg	26.1		0.99	20.4819
1901046617	2019-01-01	random 2019	2020-05-15	8887	0.02	Neg	21.5		1.14	8.43373
1901046622	2019-01-01	random 2019	2020-05-15	11806	0.02	Neg	24.6		1.22	2.00803
1901046626	2019-01-01	random 2019	2020-05-15	9164	0.02	Neg	23.5		0.94	24.498
1901046632	2019-01-01	random 2019	2020-05-15	14420	0.02	Neg	23.4		1	19.6787
1901046640	2019-01-01	random 2019	2020-05-15	16174	0.03	Neg	22.2		1.06	14.8594
1901046646	2019-01-01	random 2019	2020-05-15	9441	0.02	Neg	26.2		1.03	17.2691
1901046652	2019-01-01	random 2019	2020-05-15	11011	0.02	Neg	23		1.06	14.8594
1901046663	2019-01-01	random 2019	2020-05-15	10282	0.02	Neg	24.1		1.04	16.4659
1901046688	2019-01-01	random 2019	2020-05-15	9154	0.02	Neg	29.2		1.08	13.253
1901046716	2019-01-01	random 2019	2020-05-15	23099	0.04	Neg	24.8		1.13	9.23695
1901046725	2019-01-01	random 2019	2020-05-15	8831	0.02	Neg	25		0.98	21.2851
1901046743	2019-01-01	random 2019	2020-05-15	8143	0.01	Neg	27.2		1.02	18.0723
1901046753	2019-01-01	random 2019	2020-05-15	19260	0.03	Neg	24.2		1.02	18.0723
1901046761	2019-01-01	random 2019	2020-05-15	10705	0.02	Neg	29.8		0.98	21.2851
1901046768	2019-01-01	random 2019	2020-05-15	28020	0.05	Neg	24.8		0.97	22.0884
1901046772	2019-01-01	random 2019	2020-05-15	9903	0.02	Neg	27.4		0.91	26.9076
1901046783	2019-01-01	random 2019	2020-05-15	18631	0.03	Neg	25		1	19.6787
1901046790	2019-01-01	random 2019	2020-05-15	10417	0.02	Neg	24.8		1.53	0
1901046800	2019-01-01	random 2019	2020-05-15	20041	0.03	Neg	34.1		1.48	0
1901046807	2019-01-01	random 2019	2020-05-15	10921	0.02	Neg	25.1		1.55	0
1901046812	2019-01-01	random 2019	2020-05-15	40514	0.07	Neg	24		1.6	0
1901046815	2019-01-01	random 2019	2020-05-15	11390	0.02	Neg	20.1		1.35	0
1901046818	2019-01-01	random 2019	2020-05-15	17695	0.03	Neg	24.5		1.07	0
1901046827	2019-01-01	random 2019	2020-05-15	14513	0.02	Neg	20.5		1.53	0
1901046835	2019-01-01	random 2019	2020-05-15	9607	0.02	Neg	25.5		1.68	0
1901046890	2019-01-01	random 2019	2020-05-15	13942	0.02	Neg	20		1.74	0
1804014426		random 2018					25		1.74	0
1912088541		random 2019					23.8		1.66	0
2002061111		random frais, neg anti-S				Neg Abbott	18.1		1.76	0
2001116934		random frais, neg anti-S				Neg Abbott	27		1.12	0
2001111823		random frais, neg anti-S				Neg Abbott	25.1		1.2	0
2104111475		random frais, neg anti-S				Neg Abbott	19.4		1.59	0
2104111492		random frais, neg anti-S				Neg Abbott	18.7		1.51	0
2104111513		random frais, neg anti-S				Neg Abbott	18.7		1.53	0
2104111526		random frais, neg anti-S				Neg Abbott	17.7		1.44	0
2104113591		random frais, neg anti-S				Neg Abbott	21.7		1.56	0
2104113612		random frais, neg anti-S				Neg Abbott	20.7		1.61	0
